# Supplementary material for: The Effectiveness of Online Exercise on Physical Activity, Motor Function, and Mental Health: Systematic Review and Meta-Analysis
Source: J Med Internet Res. 2025 Aug 15;27:e64856. doi: 10.2196/64856 (PMC12369988; doi:10.2196/64856)
Supplement: Multimedia Appendix 2 [file jmir-v27-e64856-s002.xlsx]

## Sheet: Sheet1
Physical- Inactive Control
		PEDro mean	Risk of Bias GRADE	95% CI Interval	Imprecision GRADE	p values	Tau/Omega	Inconsistency GRADE	Indirectness	Publication Bias	FINAL GRADE SCORE
Strength	4	8.4	0	0.61 (0.06 to 1.15)	-1	0.04	0.14/0	0	0	0	3
Endurance	4	8.2	0	0.85 (-0.01 to 1.70)	-1	0.05	0.32/0	0	0	0	3
Balance	4	7.8	0	0.52 (0.06 to 0.99)	-1	0.04	0.13/0	0	0	0	3
Gait	4	8	0	0.26 (-2.23 to 2.75)	-1	0.41	0.03/0	0	0	0	3
Flexibility	4	7.5	0	0.74 (-6.32 to 7.80)	-1	0.41	0.53/0	0	0	0	3
PA	4	9.4	0	0.46 (0.05 to 0.87)	-1	0.04	0.07/0	0	0	0	3
Physical-Active Control
		PEDro mean	Risk of Bias GRADE	95% CI Interval	Imprecision GRADE	p values	Tau/Omega	Inconsistency GRADE	Indirectness	Publication Bias	FINAL GRADE SCORE
Strength	4	4.75	-1	-0.20 (-0.84 to 0.45)	-1	0.41	0.13/0		0	-1	1
Endurance	4	9.3	0	-0.04 (-0.34 to 0.27)	-1	0.66	0/0		0	0	3
Gait Speed	4	6.5	0	0.25 (0.24 to 0.26)	-1	0.002	0/0		0	0	3
Body Fat	4	5.5	-1	-0.07 (-4.87 to 4.73)	-1	0.88	0.18/0		0	0	2
Mental-Inactive Control
		PEDro mean	Risk of Bias GRADE	95% CI Interval	Imprecision GRADE	p values	Tau/Omega	Inconsistency GRADE	Indirectness	Publication Bias	FINAL GRADE SCORE
Depression	4	9	0	1.08 (-0.01 to 2.16)	-1	0.05	0.07/0.4		0	0	3
Anxitey	4	8	0	0.20 (-3.19 to 3.59)	-1	0.59	0.10/0		0	0	3
Mood/Emotion	4	8.6	0	0.47 (0.05 to 0.90)	-1	0.04	0.08/0		0	-1	2
Mental Wellness	4	8.75	0	0.79 (0.06 to 1.52)	-1	0.04	0/1.4		0	0	3
Sleep	4	9	0	-0.26 (-2.57 to 2.06)	-1	0.40	0.05/0		0	0	3
Self-efficacy	4	8.3	0	1.1 (1.03 to 1.17)	-1	0.06	0/0		0	0	3
Downgraded PEDro means that were below 5,5/11(50%) - Risk of Bias
Downgraded if the CI were wide without a lower bound of atleast 0,2 - Imprecision
Low p-values coupled with high effect Omega's are downgraded - Inconsistency
Downgraded if measures were surrogate- Indirectness
Reported according to funnel plots - Publication Bias
